# Supplementary material for: Essential Oils of Melaleuca, Citrus, Cupressus, and Litsea for the Management of Infections Caused by Candida Species: A Systematic Review
Source: Pharmaceutics. 2021 Oct 15;13(10):1700. doi: 10.3390/pharmaceutics13101700 (PMC8540016; doi:10.3390/pharmaceutics13101700)
Supplement: Supplementary file 1 [file pharmaceutics-13-01700-s001.zip]

Archive with 1 entries (1 files):
- pharmaceutics-1333157-supplementary.pdf
